# Supplementary material for: Genomic reconstruction of Bacillus anthracis from complex environmental samples enables high-throughput identification and lineage assignment in Pakistan
Source: Microb Genom. 2025 Jun 23;11(6):001422. doi: 10.1099/mgen.0.001422 (PMC12185880; doi:10.1099/mgen.0.001422)
Supplement: Uncited Supplementary Material 1. [file mgen-11-01422-s001.xlsx]

## Sheet: Table S1
Uniqe_ID	SampleName	SampleType	Consistent_with_isolate	Specific_subgroup	Sublineage	Isolate_subgroup	Isolate_Sublineage	SublineageName	Animal	Outbreak	Month/Year	Location	Country	Sublineage_Untargeted_MG1	Sublineage_Semitargeted_MG2	Sublineage_Targeted_MG3	Sublineage_Highly_Targeted_MG4	cgMLST	closest_isolate	closet_isolate_source	percent_anthracis	mapped_pct_id	Isolate genome size	% genome in scaffolds > 50kb	% genome in scaffolds > 50kb	Sequencing Depth (Gb)
S1_199	ZBMS4	Genome	NA	A.Br.047	A.Br.007	A.Br.047	A.Br.007	Vollum	Goat	5(2019)	2019-04-01	Zhob	Pakistan	NA	NA	NA	NA	cgST-461	SK-102	Wool from Pakistan	79.74	NA	5.470 MB	0.96	0.96	1.76
S2_200	ZBMS6	Genome	NA	A.Br.047	A.Br.007	A.Br.047	A.Br.007	Vollum	Goat	5(2019)	2019-04-01	Zhob	Pakistan	NA	NA	NA	NA	cgST-461	SK-102	Wool from Pakistan	79.26	NA	5.476 MB	0.96	0.96	1.69
S3_201	ZBM2S3	Genome	NA	A.Br.047	A.Br.007	A.Br.047	A.Br.007	Vollum	Cow	14(2019)	2019-06-01	Zhob	Pakistan	NA	NA	NA	NA	cgST-461	SK-102	Wool from Pakistan	78.71	NA	5.471 MB	0.96	0.96	1.78
S4_202	ZBM2S5	Genome	NA	A.Br.047	A.Br.007	A.Br.047	A.Br.007	Vollum	Cow	14(2019)	2019-06-01	Zhob	Pakistan	NA	NA	NA	NA	cgST-461	SK-102	Wool from Pakistan	78.4	NA	5.501 MB	0.95	0.95	1.67
S5_203	ZBM11S7	Genome	NA	A.Br.047	A.Br.007	A.Br.047	A.Br.007	Vollum	Sheep	37(2020)	2020-06-01	Zhob	Pakistan	NA	NA	NA	NA	cgST-461	SK-102	Wool from Pakistan	78.55	NA	5.473 MB	0.96	0.96	1.93
S6_204	ZBM11S8	Genome	NA	A.Br.014	A.Br.003	A.Br.014	A.Br.003	Aust94	Sheep	37(2020)	2020-06-01	Zhob	Pakistan	NA	NA	NA	NA	cgST-157	A0656	soil	79.69	NA	5.727 MB	0.92	0.92	1.64
S7_205	BW7S4	Genome	NA	A.Br.014	A.Br.003	A.Br.014	A.Br.003	Aust94	Cow	29(2019)	2019-09-01	Bajour	Pakistan	NA	NA	NA	NA	cgST-292	A0656	soil	79.82	NA	6.490 MB	0.81	0.81	1.75
S8_206	BW7S5	Genome	NA	A.Br.014	A.Br.003	A.Br.014	A.Br.003	Aust94	Cow	29(2019)	2019-09-01	Bajour	Pakistan	NA	NA	NA	NA	cgST-292	A0656	soil	79.79	NA	5.468 MB	0.96	0.96	1.82
S9_207	BW10S3	Genome	NA	A.Br.014	A.Br.003	A.Br.014	A.Br.003	Aust94	Cow	36(2019)	2019-10-01	Bajour	Pakistan	NA	NA	NA	NA	cgST-292	A0656	soil	80.52	NA	6.251 MB	0.82	0.82	2.23
S10_208	BW10S5	Genome	NA	A.Br.014	A.Br.003	A.Br.014	A.Br.003	Aust94	Cow	36(2019)	2019-10-01	Bajour	Pakistan	NA	NA	NA	NA	cgST-292	A0656	soil	80.36	NA	5.472 MB	0.95	0.95	1.81
S11_209	ZBMS4	Metagenome	YES	A.Br.047	A.Br.007	A.Br.047	A.Br.007	Vollum	Goat	5(2019)	2019-04-01	Zhob	Pakistan	A.Br.007	A.Br.007	A.Br.007	A.Br.007	cgST-461	SK-102	Wool from Pakistan	80.04	99.852	NA	NA	NA	13.35
S16_214	ZBM11S8	Metagenome	YES	A.Br.014	A.Br.003	A.Br.014	A.Br.003	Aust94	Sheep	37(2020)	2020-06-01	Zhob	Pakistan	A.Br.003	A.Br.003	A.Br.003	A.Br.003	cgST-292	A0656	soil	75.68	99.82	NA	NA	NA	9.11
S17_215	BW7S4	Metagenome	NO	A.Br.047	A.Br.007	A.Br.014	A.Br.003	Vollum	Cow	29(2019)	2019-09-01	Bajour	Pakistan	A.Br.007	A.Br.007	A.Br.007	A.Br.007	cgST-461	SK-102	Wool from Pakistan	80.64	99.835	NA	NA	NA	10.04
S18_216	BW7S5	Metagenome	NO	A.Br.047	A.Br.007	A.Br.014	A.Br.003	Vollum	Cow	29(2019)	2019-09-01	Bajour	Pakistan	A.Br.007	A.Br.007	A.Br.007	A.Br.007	cgST-461	SK-102	Wool from Pakistan	71.38	99.804	NA	NA	NA	8.24
S19_217	BW10S3	Metagenome	NO	A.Br.047	A.Br.007	A.Br.014	A.Br.003	Vollum	Cow	36(2019)	2019-10-01	Bajour	Pakistan	A.Br.007	A.Br.007	A.Br.007	A.Br.007	cgST-461	SK-102	Wool from Pakistan	14.48	99.672	NA	NA	NA	9.82
S20_218	BW10S5	Metagenome	YES	A.Br.014	A.Br.003	A.Br.014	A.Br.003	Aust94	Cow	36(2019)	2019-10-01	Bajour	Pakistan	A.Br.003	A.Br.003	A.Br.003	A.Br.003	cgST-292	A0656	soil	81.06	99.861	NA	NA	NA	13.52
ZBM11S2_S5	ZBM11S2	Metagenome	NA	A.Br.047	A.Br.007	NA	NA	Vollum	Sheep	37(2020)	2020-06-01	Zhob	Pakistan	A.Br.007	A.Br.007	A.Br.007	A.Br.007	cgST-461	SK-102	Wool from Pakistan	76.49	99.874	NA	NA	NA	24.59
ZBM11S4_S6	ZBM11S4	Metagenome	NA	A.Br.047	A.Br.007	NA	NA	Vollum	Sheep	37(2020)	2020-06-01	Zhob	Pakistan	No Genome	No Genome	A.Br.007	A.Br.007	cgST-631	SK-102	Wool from Pakistan	1.65	96.04	NA	NA	NA	28.04
ZBM11S7_S7	ZBM11S7	Metagenome	YES	A.Br.047	A.Br.007	A.Br.047	A.Br.007	Vollum	Sheep	37(2020)	2020-06-01	Zhob	Pakistan	A.Br.007	A.Br.007	A.Br.007	A.Br.007	cgST-461	SK-102	Wool from Pakistan	75.51	99.861	NA	NA	NA	24.22
ZBM8S2_S1	ZBM8S2	Metagenome	NA	A.Br.047	A.Br.006	NA	NA		Sheep	26(2019)	2019-08-01	Zhob	Pakistan	No Genome	No Genome	No Sublineage Assigned To Genome	A.Br.006	cgST-461	SK-102	Wool from Pakistan	40.94	99.837	NA	NA	NA	0.051
ZBM8S3_S2	ZBM8S3	Metagenome	NA	A.Br.047	A.Br.007	NA	NA	Vollum	Sheep	26(2019)	2019-08-01	Zhob	Pakistan	No Genome	No Genome	No Sublineage Assigned To Genome	A.Br.007	cgST-392	2002734067	Hair from New Hampshire	51.06	99.857	NA	NA	NA	0.018
ZBM8S5_S3	ZBM8S5	Metagenome	NA	A.Br.047	A.Br.007	NA	NA	Vollum	Sheep	26(2019)	2019-08-01	Zhob	Pakistan	A.Br.007	A.Br.007	A.Br.007	A.Br.007	cgST-461	SK-102	Wool from Pakistan	50.16	99.827	NA	NA	NA	21.82
ZBM8S6_S4	ZBM8S6	Metagenome	NA	A.Br.047	A.Br.007	NA	NA	Vollum	Sheep	26(2019)	2019-08-01	Zhob	Pakistan	A.Br.007	A.Br.007	A.Br.007	A.Br.007	cgST-461	SK-102	Wool from Pakistan	50.26	99.83	NA	NA	NA	23.52
PAK1	ZBMS5	Metagenome	NA	A.Br.047	A.Br.007	NA	NA	Vollum	Goat	5(2019)	2019-04-01	Zhob	Pakistan	A.Br.006	No Genome	A.Br.007	A.Br.007	cgST-461	SK-102	Wool from Pakistan	61.45	98.795	NA	NA	NA	4.09
PAK3	ZBMS6	Metagenome	YES	A.Br.047	A.Br.007	A.Br.047	A.Br.007	Vollum	Goat	5(2019)	2019-04-01	Zhob	Pakistan	A.Br.007	A.Br.007	A.Br.007	A.Br.007	cgST-461	SK-102	Wool from Pakistan	78.65	99.75	NA	NA	NA	4.61
PAK5	BW2S3	Metagenome	NA	A.Br.047	A.Br.007	NA	NA	Vollum	Cow	13 (2019)	2019-07-01	Bajour	Pakistan	A.Br.007	A.Br.007	A.Br.007	A.Br.007	cgST-461	SK-102	Wool from Pakistan	76.66	99.734	NA	NA	NA	4.68
PAK6	BW2S4	Metagenome	NA	NA	NA	NA	NA	NA	Cow	13 (2019)	2019-07-01	Bajour	Pakistan	Bacillus cereus	Bacillus_A cereus	No Sublineage Assigned To Genome	A/B.Br.001	None	NA	NA	8.04	95.128	NA	NA	NA	4.88
PAK7	BW2S6	Metagenome	NA	A.Br.047	A.Br.007	NA	NA	Vollum	Cow	13 (2019)	2019-07-01	Bajour	Pakistan	No Genome	No Genome	A.Br.007	A.Br.007	cgST-461	SK-102	Wool from Pakistan	28.26	98.707	NA	NA	NA	3.46
PAK8	ZBM4S5	Metagenome	NA	A.Br.047	A.Br.007	NA	NA	Vollum	Sheep	17(2019)	2019-08-01	Zhob	Pakistan	No Genome	No Genome	A.Br.007	A.Br.007	cgST-461	SK-102	Wool from Pakistan	10.52	95.267	NA	NA	NA	4.21
PAK9	ZBM6S7	Metagenome	NA	A.Br.047	A.Br.007	NA	NA	Vollum	Sheep	24(2019)	2019-08-01	Zhob	Pakistan	A.Br.007	No Genome	A.Br.007	A.Br.007	cgST-461	SK-102	Wool from Pakistan	66.94	99.678	NA	NA	NA	4.1
PAK10	ZBM6S8	Metagenome	NA	A.Br.047	A.Br.007	NA	NA	Vollum	Sheep	24(2019)	2019-08-01	Zhob	Pakistan	A.Br.007	A.Br.007	A.Br.007	A.Br.007	cgST-461	SK-102	Wool from Pakistan	55.53	99.755	NA	NA	NA	4.57
PAK14	ZBM9S10	Metagenome	NA	NA	NA	NA	NA	NA	Sheep	33(2019)	2019-09-01	Zhob	Pakistan	Bacillus cereus	Bacillus_A cereus	No Sublineage Assigned To Genome	A/B.Br.001	None	NA	NA	7.97	95.127	NA	NA	NA	4.78
PAK15	ZBM9S11	Metagenome	NA	A.Br.047	A.Br.007	NA	NA	Vollum	Sheep	33(2019)	2019-09-01	Zhob	Pakistan	A.Br.007	A.Br.007	A.Br.007	A.Br.007	cgST-461	SK-102	Wool from Pakistan	77.59	99.747	NA	NA	NA	5.08
PAK16	ZBM10S8	Metagenome	NA	A.Br.047	A.Br.007	NA	NA	Vollum	Sheep	35(2019)	2019-10-01	Zhob	Pakistan	No Genome	No Genome	A.Br.007	A.Br.007	cgST-631	SK-102	Wool from Pakistan	11.79	95.384	NA	NA	NA	4.36
PAK17	FPS2	Metagenome	NA	A.Br.047	A.Br.007	NA	NA	Vollum	Cow	44(2021)	2021-03-01	Fortabbas	Pakistan	A.Br.007	A.Br.007	A.Br.007	A.Br.007	cgST-461	SK-102	Wool from Pakistan	78.06	99.801	NA	NA	NA	6.29
PAK19	BW10S3	Metagenome	NO	A.Br.047	A.Br.007	A.Br.014	A.Br.003	Vollum	Cow	36(2019)	2019-10-01	Bajour	Pakistan	A.Br.007	A.Br.007	A.Br.007	A.Br.007	cgST-461	SK-102	Wool from Pakistan	77.79	99.776	NA	NA	NA	4.74
PAK20	ZBM2S3	Metagenome	YES	A.Br.047	A.Br.007	A.Br.047	A.Br.007	Vollum	Cow	14(2019)	2019-06-01	Zhob	Pakistan	A.Br.007	A.Br.007	A.Br.007	A.Br.007	cgST-461	SK-102	Wool from Pakistan	78.28	99.782	NA	NA	NA	4.54
PAK21	ZBM2S5	Metagenome	YES	A.Br.047	A.Br.007	A.Br.047	A.Br.007	Vollum	Cow	14(2019)	2019-06-01	Zhob	Pakistan	A.Br.007	No Genome	A.Br.007	A.Br.007	cgST-461	SK-102	Wool from Pakistan	30.84	99.692	NA	NA	NA	5.2
PAK22	ZBM8S8	Metagenome	NA	A.Br.047	A.Br.007	NA	NA	Vollum	Sheep	26(2019)	2019-08-01	Zhob	Pakistan	A.Br.007	A.Br.007	A.Br.007	A.Br.007	cgST-461	SK-102	Wool from Pakistan	7.45	98.746	NA	NA	NA	6.55
PAK23	ZBM6S5	Metagenome	NA	A.Br.047	A.Br.007	NA	NA	Vollum	Sheep	24(2019)	2019-08-01	Zhob	Pakistan	A.Br.007	A.Br.007	A.Br.007	A.Br.007	cgST-461	SK-102	Wool from Pakistan	60.54	99.741	NA	NA	NA	4.38
PAK24	ZBM14S3	Metagenome	NA	A.Br.047	A.Br.007	NA	NA	Vollum	Sheep	40 (2020)	2020-07-01	Zhob	Pakistan	A.Br.007	A.Br.007	A.Br.007	A.Br.007	cgST-461	SK-102	Wool from Pakistan	76	99.779	NA	NA	NA	5.4
														No Genome = No Genome Succesfully reconstructed	No Genome = No Genome Succesfully reconstructed	No Sublineage Assigned To Genome = CanSNPer could not assign sublineage to fasta file
